# Supplementary material for: Microbiota characterization in Blastocystis-colonized and Blastocystis-free school-age children from Colombia
Source: Parasit Vectors. 2020 Oct 16;13:521. doi: 10.1186/s13071-020-04392-9 (PMC7565366; doi:10.1186/s13071-020-04392-9)
Supplement: Supplementary file 1 — Additional file 1: Table S1. General statistics of amplicon-based sequencing data. Reads metrics from output sequence data (quality-approved, trimmed and filtered data) and mean number of preprocessed reads per index after the high-quality filtering approach. [file 13071_2020_4392_MOESM1_ESM.xlsx]

## Sheet: Table S1
	Additional file 1: Table S1. General statistics of amplicon-based sequencing data. Reads metrics from output sequence data (quality-approved, trimmed and filtered data) and mean number of preprocessed reads per index after the high-quality filtering approach.
		Total of reads	Too short	N characters	Total number seqs written
	Mean	868678	37384.2	5302.53	825991
	Range	[361,834-1,018,768]	[20,216-95,791]	[510-9,638]	[318,544-987,534]
	B04_1	1007749	70078	8892	928779
	B04_2	1007749	53873	7491	946385
	B7_1	855112	43758	6827	804527
	B7_2	855112	29160	5875	820077
	B8_1	849720	38501	6573	804646
	B8_2	849720	24083	5815	819822
	B9_1	932296	39976	7550	884770
	B9_2	932296	26711	6206	899379
	B10_1	1004652	39926	7845	956881
	B10_2	1004652	27344	7198	970110
	B14_1	943742	41010	7451	895281
	B14_2	943742	26402	6362	910978
	B15_1	384646	63563	2539	318544
	B15_2	384646	53164	2178	329304
	B34_1	812410	37142	6311	768957
	B34_2	812410	23969	5429	783012
	B35_1	893800	42614	7095	844091
	B35_2	893800	27140	5983	860677
	B36_1	1000507	37043	639	962825
	B36_2	1000507	27313	661	972533
	B38_1	1005045	36051	699	968295
	B38_2	1005045	27798	588	976659
	B39_1	1018768	95791	7645	915332
	B39_2	1018768	80085	7038	931645
	B51_1	672950	43510	5274	624166
	B51_2	672950	32873	4519	635558
	B56_1	936975	43786	7306	885883
	B56_2	936975	30589	6616	899770
	B57_1	799229	36278	6330	756621
	B57_2	799229	26945	5622	766662
	B58_1	1016100	42425	8548	965127
	B58_2	1016100	32018	8013	976069
	B59_1	870652	39923	6762	823967
	B59_2	870652	28507	6157	835988
	B92_1	598610	39192	4450	554968
	B92_2	598610	30448	4128	564034
	B95_1	868561	40786	6763	821012
	B95_2	868561	30226	6161	832174
	B97_1	797776	39140	6300	752336
	B97_2	797776	27408	5537	764831
	B98_1	1010726	39421	669	970636
	B98_2	1010726	32113	631	977982
	B99_1	1010906	38759	688	971459
	B99_2	1010906	33627	618	976661
	B105_1	1016713	63769	8498	944446
	B105_2	1016713	49734	7437	959542
	B110_1	728604	34070	5536	688998
	B110_2	728604	22860	5155	700589
	B123_1	911481	41244	7097	863140
	B123_2	911481	27227	6554	877700
	B124_1	949423	40109	7549	901765
	B124_2	949423	28031	6718	914674
	B138_1	1013017	40821	8009	964187
	B138_2	1013017	29166	7827	976024
	B152_1	871773	38044	6811	826918
	B152_2	871773	25330	6136	840307
	B170_1	361834	32768	2625	326441
	B170_2	361834	27190	2380	332264
	B174_1	847501	40614	6522	800365
	B174_2	847501	27887	6167	813447
	B184_1	917339	40015	7105	870219
	B184_2	917339	26647	6595	884097
	B189_1	772448	36229	6128	730091
	B189_2	772448	23746	5388	743314
	B204_1	1003090	38048	602	964440
	B204_2	1003090	28267	677	974146
	B221_1	1018512	38322	632	979558
	B221_2	1018512	30372	606	987534
	B223_1	1017384	38953	640	977791
	B223_2	1017384	32751	612	984021
	B224_1	994917	38825	8017	948075
	B224_2	994917	29344	7079	958494
	B225_1	738972	40173	5688	693111
	B225_2	738972	32427	5024	701521
	B237_1	828804	35497	6660	786647
	B237_2	828804	27258	5730	795816
	B238_1	1007595	38524	8056	961015
	B238_2	1007595	31124	7440	969031
	B239_1	1000829	39501	8955	952373
	B239_2	1000829	33847	7112	959870
	B240_1	782133	34424	6340	741369
	B240_2	782133	24755	5453	751925
	B244_1	631492	30074	4878	596540
	B244_2	631492	23886	4330	603276
	B245_1	991238	40007	7956	943275
	B245_2	991238	32768	6790	951680
	B246_1	542572	24119	4264	514189
	B246_2	542572	20216	3707	518649
	B248_1	639758	77654	4604	557500
	B248_2	639758	67256	3919	568583
	B249_1	892758	45483	6811	840464
	B249_2	892758	40832	6318	845608
	B251_1	965927	37061	7395	921471
	B251_2	965927	33990	6936	925001
	B252_1	1001377	39881	634	960862
	B252_2	1001377	34034	572	966771
	B253_1	1005944	39580	9638	956726
	B253_2	1005944	30429	7778	967737
	B254_1	849354	50390	6818	792146
	B254_2	849354	41433	5542	802379
	B256_1	952203	41269	7747	903187
	B256_2	952203	32570	6454	913179
	B260_1	1005803	38202	593	967008
	B260_2	1005803	32071	510	973222
	B261_1	793185	35283	6460	751442
	B261_2	793185	26944	5296	760945
	B265_1	814126	39761	6631	767734
	B265_2	814126	32653	5429	776044
	B268_1	704309	50766	5601	647942
	B268_2	704309	42684	4518	657107
	B269_1	819634	55427	6275	757932
	B269_2	819634	50232	5397	764005
	B270_1	1000687	36573	617	963497
	B270_2	1000687	34820	568	965299
	B271_1	699651	26735	5508	667408
	B271_2	699651	23107	5058	671486
				Average read number	825991
				Median sequence length: 248.00
